# Supplementary material for: Two New Triterpenes from Basidiomata of the Medicinal and Edible Mushroom, Laetiporus sulphureus
Source: Molecules. 2021 Nov 24;26(23):7090. doi: 10.3390/molecules26237090 (PMC8658958; doi:10.3390/molecules26237090)
Supplement: Supplementary file 1 [file molecules-26-07090-s001.zip]

Archive with 1 entries (1 files):
- molecules-1472587-supplementary.pdf
